# Supplementary material for: Tanshinone IIA Facilitates Efficient Cartilage Regeneration under Inflammatory Factors Caused Stress via Upregulating LncRNA NEAT1_2
Source: Biomedicines. 2023 Dec 12;11(12):3291. doi: 10.3390/biomedicines11123291 (PMC10741062; doi:10.3390/biomedicines11123291)
Supplement: Supplementary file 1 [file biomedicines-11-03291-s001.zip]

Archive with 1 entries (1 files):
- biomedicines-2703520-supplementary.pdf
